# Supplementary material for: Exploring the Information Sources Consulted by Doctors at the Point of Care in Four Selected South African Referral Hospitals
Source: Healthcare (Basel). 2023 Dec 19;12(1):8. doi: 10.3390/healthcare12010008 (PMC10778943; doi:10.3390/healthcare12010008)
Supplement: Supplementary file 1 [file healthcare-12-00008-s001.zip]

Archive with 1 entries (1 files):
- healthcare-2747990-supplementary.pdf
